# Supplementary material for: Genetic determinants and phenotypic consequences of blood T-cell proportions in 207,000 diverse individuals
Source: Nat Commun. 2024 Aug 7;15:6732. doi: 10.1038/s41467-024-51095-1 (PMC11306580; doi:10.1038/s41467-024-51095-1)
Supplement: Supplementary file 4 — Supplementary Data 1-8 [file 41467_2024_51095_MOESM4_ESM.xlsx]

## Sheet: Supplementary Data 1
Supplementary Data 1: Pearson correlations between WGS TCRA T-cell Fraction and 14 harmonized blood traits. Pearson correlations between WGS TCRA T-cell Fraction and 14 harmonized blood traits demonstrate expected positive correlation with lymphocyte counts and the lymphocyte to neutrophil counts ratio. Negative correlations with other phenotypes further support evidence that our phenotype is a p…
Trait​	Pearson Correlation Coefficient​	N
Ratio of count by volume, or number concentration (ncnc), of lymphocytes to neutrophils in the blood (bld).	0.15	20521
Count by volume, or number concentration (ncnc), of lymphocytes in the blood (bld).​	0.12​	20991
Measurement of the ratio of variation in width to the mean width of the red blood cell (rbc) volume distribution curve taken at +/- CV, known as red blood cell distribution width (RDW).​	0.022​	7921
Count by volume, or number concentration (ncnc), of platelets in the blood (bld).​	0.016​	36933
Measurement of the mass concentration (mcnc) of hemoglobin in a given volume of packed red blood cells (rbc), known as mean corpuscular hemoglobin concentration (MCHC).​	0.0032​	26958
Count by volume, or number concentration (ncnc), of basophils in the blood (bld).​	-0.035​	19563
Count by volume, or number concentration (ncnc), of red blood cells in the blood (bld).​	-0.051​	21999
Count by volume, or number concentration (ncnc), of eosinophils in the blood (bld).​	-0.053​	20101
Count by volume, or number concentration (ncnc), or white blood cells in the blood (bld).​	-0.061​	37681
Measurement of mean volume (entvol) of platelets in the blood (bld), known as mean platelet volume (MPV or PMV).​	-0.067​	3418
Measurement of the average volume (entvol) of red blood cells (rbc), known as mean corpuscular volume (MCV).​	-0.068​	23286
Measurement of mass per volumne, or mass concentration (mcnc), of hemoglobin in the blood (bld).​	-0.076​	37887
Measurement of hematocrit, the fraction of volume (vfr) of blood (bld) that is composed of red blood cells.​	-0.086​	37893
Count by volume, or number concentration (ncnc), of monocytes in the blood (bld).​	-0.15​	20959
Count by volume, or number concentration (ncnc), of neutrophils in the blood (bld).​	-0.25​	20521

## Sheet: Supplementary Data 2
Supplementary Data 2: Pearson correlations between WGS TCRA T-cell Fraction and 11 blood traits available through the All of Us EHR. All values included were measured on the same day as the blood draw used to generate the sequencing data. Strong positive correlations with lymphocyte count and the ratio of lymphocyte count to neutrophil count, suggest that our estimate does represent a proportion …
Trait (unit)	Pearson Correlation Coefficient	N
Lymphocyte Count / Neutrophil Count (Thousand Per Microliter)	0.58	1390
Lymphocyte Count (Thousand Per Microliter)	0.4	1747
Hemoglobin (Grams Per Liter)	0.14	6076
Hematocrit (Percent of Blood Composed of Red Blood Cells)	0.13	5858
Red Blood Cell Count (Million Per MicroLiter)	0.12	3779
Platelet Count (Thousand Per Microliter)	0.083	3645
Eosinophil Count (Thousand Per Microliter)	-0.00019	1655
Mean Corpuscular Volume (Femtoliter)	-0.02	5780
Mean Platelet Volume (Femtoliter)	-0.059	4649
Red Blood Cell Distribution Width (Percent)	-0.068	6038
White Blood Cell Count (Thousand Per Microliter)	-0.27	3568
Neutrophil Count (Thousand Per Microliter)	-0.31	1420

## Sheet: Supplementary Data 3
Supplementary Data 3: 90 genes used to validate T-Cell ExTRECT in WGS. 90 random genes were selected to confirm that coverage at the TRA region was consistent with sequencing coverage throughout the genome.
Chromosome	Gene start (bp)	Gene end (bp)	Gene name
1	1632163	1635263	MMP23B
1	16895980	16896143	RNU1-2
1	58784384	58901109	LINC01135
1	86704570	86748184	SH3GLB1
1	153627926	153632039	S100A1
1	226668897	226676345	ITPKB-AS1
2	68945232	68952893	GKN2
2	97083583	97094882	FAHD2B
2	112584240	112589275	CHCHD5
2	196189099	196593684	HECW2
2	201233443	201361836	CASP8
2	218859805	218874233	WNT6
3	42782908	42804490	HIGD1A
3	71570255	71574457	FOXP1-IT1
3	100492619	100577444	TMEM45A
3	100749156	100993515	ABI3BP
3	119314293	119322760	ARHGAP31-AS1
4	38509729	38518056	LINC01259
4	67612652	67701155	UBA6
5	795605	858973	ZDHHC11
5	10564070	10657816	ANKRD33B
5	33523535	33892019	ADAMTS12
5	83077498	83353787	XRCC4
5	136080470	136080597	VTRNA2-1
5	140698680	140706686	ZMAT2
5	141343829	141512975	PCDHGA3
5	154887411	154938211	GEMIN5
6	7107597	7251980	RREB1
6	63521746	63583588	PTP4A1
6	85607779	85644063	SYNCRIP
6	88139864	88166347	CNR1
6	97142161	97283217	MMS22L
6	100385009	100464921	SIM1
6	150143044	150250392	PPP1R14C
7	27107777	27134302	HOXA-AS2
7	95359872	95396375	PON3
7	142563740	142564245	TRBV12-4
7	151428832	151440813	CRYGN
8	133237175	133302022	NDRG1
9	21367372	21368057	IFNA13
9	93121496	93134251	NINJ1
10	95237572	95291012	PDLIM1
10	119651380	119677819	BAG3
10	132397168	132417859	PWWP2B
11	2944431	2992377	NAP1L4
11	4643420	4655488	OR51E1
11	6474683	6481479	ARFIP2
11	6606294	6612539	TAF10
11	62624826	62646726	GANAB
11	75717838	75732958	MOGAT2
12	6724014	6731875	COPS7A
12	18242961	18648416	PIK3C2G
12	52314301	52321398	KRT83
12	54395261	54419266	ITGA5
12	113098819	113136239	RASAL1
13	52012391	52079232	ALG11
13	110502575	110508179	COL4A2-AS1
14	37197894	37579125	MIPOL1
14	53949736	53958761	BMP4
14	78170373	79868291	NRXN3
14	87837820	87993665	GALC
14	99645129	99680569	HHIPL1
14	100951856	100951933	SNORD114-2
15	20940380	21058440	LINC01193
15	21012559	21012589	IGHD3OR15-3B
15	72199029	72231819	PKM
16	3500976	3539048	CLUAP1
17	10822470	10838087	PIRT
17	19127535	19159187	GRAPL
17	42798800	42811587	CNTD1
17	43800799	43833170	MPP3
17	49710332	49789180	FAM117A
17	58489529	58517905	MTMR4
19	107104	117102	OR4F17
19	893484	893590	RNU6-9
19	4838341	4867694	PLIN3
19	9466355	9498616	ZNF560
19	11965037	11980617	ZNF763
19	39196964	39201884	NCCRP1
19	41877279	41881372	CD79A
19	43525497	43536130	ZNF575
19	43872365	43901385	ZNF404
19	58544064	58550722	TRIM28
20	2692780	2760108	EBF4
20	5544439	5611006	GPCPD1
21	26393635	26569252	CYYR1-AS1
22	21545666	21551461	RIMBP3C
22	22201663	22202161	IGLV11-55
22	22895375	22895834	IGLC1
Y	24607560	24639207	BPY2B

## Sheet: Supplementary Data 4
Supplementary Data 4: T-cell fractions estimated in TOPMed associated with 5 principal components. T-cell fraction was significantly associated with ancestry principal components one, four, seven, eight, and nine. Principal components one, four, and seven were useful for stratifying individuals with African Ancestry, South Asian ancestry, and the gradient of individuals with European ancestry (N=…
​	coef​	std err​	t​	P>|t|​	[0.025​	0.975]​
Intercept​	0.1183​	0​	454.237​	0​	0.118​	0.119​
PC1​	3.6615​	0.075​	48.68​	0*​	3.514​	3.809​
PC2​	0.1186​	0.164​	0.722​	0.471​	-0.204​	0.441​
PC3​	-0.402​	0.149​	-2.706​	0.007​	-0.693​	-0.111​
PC4​	-0.8882​	0.212​	-4.185​	0*​	-1.304​	-0.472​
PC5​	0.478​	0.324​	1.478​	0.14​	-0.156​	1.112​
PC6​	-0.3376​	0.139​	-2.434​	0.015​	-0.61​	-0.066​
PC7​	-0.5297​	0.082​	-6.47​	0*​	-0.69​	-0.369​
PC8​	1.2884​	0.057​	22.77​	0*​	1.177​	1.399​
PC9​	0.2045​	0.065​	3.147​	0.002*​	0.077​	0.332​
PC10​	-0.11​	0.064​	-1.719​	0.086​	-0.235​	0.015​

## Sheet: Supplementary Data 5
Supplementary Data 5: 14 putatively causal variants across 11 loci from the TOPMed single variant association analysis. Variants were identified using a two-side association test performed using SAIGE. Significance was assigned to variants that exceeded our 5 x 10-8, our Bonferroni multiple-hypothesis correction p-value threshold
Curated Variant​	RSID​	Gene​	P-value​	β​	TOPMed AF​
chr1:159204893 _T/C​	rs2814778​	ACKR1​	8.93 × 10-91​	0.220​	0.237​
chr7:155880167_G/A​	rs898697​	SHH​	1.89 × 10-23​	0.676​	0.999​
chr11:5227002 _T/A​	rs334​	HBB​	3.54 × 10-21​	-0.198​	0.014​
chr12:9760134_C/T​	rs3176789​	CD69​	7.35 × 10-13​	-0.041​	0.251​
chr12:9757536_C/A​	rs10844706​	CD69​	5.58 × 10-9​	0.031​	0.334​
chr19:16338706_C/T​	rs1000329​	KLF2​	9.29 × 10-12​	-0.036​	0.589​
chr19:16366444_G/C​	rs10404046​	KLF2​	1.39 × 10-12​	-0.037​	0.637​
chr17:40015415_C/G​	rs2227322​	CSF3​	8.27 × 10-11​	-0.033​	0.364​
chr2:111481505_C/T​	rs55706446​	BCL2L11​	4.30 × 10-9​	-0.047​	0.110​
chr12:111446804_T/C​	rs3184504​	SH2B3​	5.54 × 10-10​	-0.035​	0.662​
chr16:85982795_C/G​	rs9927316​	IRF8​	3.53 × 10-9	-0.034​	0.253​
chr1:36475938_G/GT​	rs3917952​	CSF3R​	4.43 × 10-8​	0.029​	0.320​
chr1:36479958_G/A​	rs3917925​	CSF3R​	9.64 × 10-8​	0.028​	0.346​
chr8:78665491_A/C​	rs3808619​	IL7​	3.87 × 10-8​	-0.030​	0.684​

## Sheet: Supplementary Data 6
Supplementary Data 6: Significant laboratory values identified through the LabWAS. The test performed was two-sided and a Bonferroni multiple-hypothesis correction was applied.
Lab	Full Lab Name	Group	N	P-value	Odds Ratio	Beta	Standard Error
LYMPRE	Lymphocytes/100 leukocytes in Blood by Automated count	immune	50977	4.37E-39	0.950	-0.051	0.004
NEUTRE	Neutrophils/100 leukocytes in Blood by Automated count	immune	51078	1.79E-36	1.050	0.049	0.004
Lym	Lymphocytes [#/volume] in Blood	immune	28962	2.61E-25	0.950	-0.051	0.005
Neut	Neutrophils [#/volume] in Blood	immune	29199	9.12E-23	1.050	0.048	0.005
NtAbs	NtAbs	immune	27814	1.61E-14	1.040	0.039	0.005
LymAbs	Lymphocytes [#/volume] in Blood by Automated count	immune	27830	2.98E-09	0.971	-0.030	0.005
WBC	Leukocytes [#/volume] in Blood by Automated count	immune	70925	1.61E-08	1.019	0.019	0.003
TProt	Tau protein [Presence] in Body fluid	blood	48688	2.07E-07	0.979	-0.021	0.004
TProSe	Protein serum/plasma	metabolic	35313	5.42E-06	0.978	-0.022	0.005
RDW	Erythrocyte distribution width [Ratio] by Automated count Erythrocyte distribution width [Ratio] by Automated count	blood	70963	9.58E-06	1.017	0.016	0.004
IGRE	Immature granulocytes/100 leukocytes in Blood	immune	49203	2.37E-05	1.019	0.018	0.004

## Sheet: Supplementary Data 7
Supplementary Data 7: Regression associations with phecode clusters. Ordinary least squares regression, a two-sided test, was used to evaluate the association between the phecode clusters and T-cell fraction. A Bonferroni multiple-hypothesis correction was applied. Adjustments were made for age, sex, and the first ten ancestry principal components. Cluster 4 is primarily composed of phecodes rela…
Cluster​	N Phecodes​	P-Value​
1​	11​	1.26 x 10-13​
2​	27​	4.09 x 10-7​
3​	4​	3.91 x 10-40 ​
4​	1059​	2.22 x 10-71​
5​	20​	6.31 x 10-3​
6​	2​	4.33 x 10-1​
7​	5​	2.78 x 10-29​
8​	3​	6.87 x 10-2​
9​	163​	2.00 x 10-11​
10​	6​	4.73 x 10-41​
11​	6​	2.50 x 10-1​
12​	3​	2.91 x 10-5​
13​	80​	4.27 x 10-183​
14​	27​	3.35 x 10-65​
15​	11​	7.00 x 10-1​
16​	1​	6.30 x 10-16​
17​	2​	4.23 x 10-35​
18​	2​	3.06 x 10-4​
19​	8​	1.68 x 10-2​
20​	21​	1.06 x 10-114​

## Sheet: Supplementary Data 8
Supplementary Data 8: Cohorts included in the TOPMed T-cell fraction estimation
Study Abreviation	TOPMed study	dbGaP accession	Sequencing Center	Informed Consent	Study Acknowledgements	TOPMed Sequencing Funding
WHI	Women's Health Intiative	phs001237	University of Washington Northwest Genomics Center	All WHI participants provided informed consent and the study was approved by the Institutional Review Board (IRB) of the Fred Hutchinson Cancer Research Center.	The WHI program is funded by the National Heart, Lung, and Blood Institute, National Institutes of Health, U.S. Department of Health and Human Services through contracts HHSN268201600018C, HHSN268201600001C, HHSN268201600002C, HHSN268201600003C, and HHSN268201600004C.	HHSN268201600032I
COPDGene	Genetic Epidemiology of COPD	phs000951	University of Washington Northwest Genomics Center	All COPDGene participants provided written informed consent, and the study was approved by the Institutional Review Boards of the participating clinical centers.	The COPDGene project described was supported by Award Number U01 HL089897 and Award Number U01 HL089856 from the National Heart, Lung, and Blood Institute. The content is solely the responsibility of the authors and does not necessarily represent the official views of the National Heart, Lung, and Blood Institute or the National Institutes of Health. The COPDGene project is also supported by the …	3R01HL089856-08S1
MESA	Multi-Ethnic Study of Atherosclerosis	phs001416	Broad Institute of MIT and Harvard Genomics Platform	All subjects provided informed consent, and the study was approved by the Institutional Review Board of the University of Washington	MESA and the MESA SHARe project are conducted and supported by the National Heart, Lung, and Blood Institute (NHLBI) in collaboration with MESA investigators. Support for MESA is provided by contracts HHSN268201500003I, N01-HC-95159, N01-HC-95160, N01-HC-95161, N01-HC-95162, N01-HC-95163, N01-HC-95164, N01-HC-95165, N01-HC-95166, N01-HC-95167, N01-HC-95168, N01-HC-95169, UL1-TR-000040, UL1-TR-001…	HHSN268201500014C
MLOF	My Life, Our Future: Genotyping for Progress in Hemophilia	phs001515	Washington University McDonnell Genome Institute	Participants, and for children, their parents, gave written informed consent, which received human subjects Institutional Review Board approval at each hemophilia treatment center local clinical site.	The My Life, Our Future samples and data are made possible through the partnership of Bloodworks Northwest, the American Thrombosis and Hemostasis Network, the National Hemophilia Foundation, and Bioverativ.	HHSN268201600037I
FHS	Framingham Heart Study	phs000974	University of Washington Northwest Genomics Center	All subjects provided informed consent and the study was approved by the Institutional Review Board (IRB) of Boston University.	Framingham Heart Study (FHS) acknowledges the support of contracts NO1-HC-25195, HHSN268201500001I and 75N92019D00031 from the National Heart, Lung and Blood Institute and grant supplement R01 HL092577-06S1 for this research. We also acknowledge the dedication of the FHS study participants without whom this research would not be possible.	3R01HL089856-08S1
BioMe	Mount Sinai BioMe Biobank	phs001644	New York Genome Center	All subjects provided informed consent and the study was approved by the Institutional Review Board (IRB) of Mount Sinai School of Medicine.	The Mount Sinai BioMe Biobank has been supported by The Andrea and Charles Bronfman Philanthropies and in part by Federal funds from the NHLBI and NHGRI (U01HG00638001; U01HG007417; X01HL134588). We thank all participants in the Mount Sinai Biobank. We also thank all our recruiters who have assisted and continue to assist in data collection and management and are grateful for the computational re…	HHSN268201500016C
ARIC	Atherosclerosis Risk in Communities	phs001211	University of Washington Northwest Genomics Center	All participants provided written informed consent, and the study was approved by the Institutional Review Boards at the field centers and Collaborative Studies Coordinating Center at the University of North Carolina at Chapel Hill.	The Atherosclerosis Risk in Communities study has been funded in whole or in part with Federal funds from the National Heart, Lung, and Blood Institute, National Institutes of Health, Department of Health and Human Services (contract numbers HHSN268201700001I, HHSN268201700002I, HHSN268201700003I, HHSN268201700004I and HHSN268201700005I).	HHSN268201600032I
JHS	Jackson Heart Study	phs000964	University of Washington Northwest Genomics Center	All JHS participants provided informed consent, and the study was approved by the Institutional Review Boards of the University of Mississippi Medical Center, Jackson State University and Tougaloo College.	The Jackson Heart Study (JHS) is supported and conducted in collaboration with Jackson State University (HHSN268201300049C and HHSN268201300050C), Tougaloo College (HHSN268201300048C), and the University of Mississippi Medical Center (HHSN268201300046C and HHSN268201300047C) contracts from the National Heart, Lung, and Blood Institute (NHLBI) and the National Institute for Minority Health and Hea…	3R01HL089856-08S1
CARDIA	Whole Genome Sequence Analysis in Early Cerebral Small Vessel Disease	phs001612	New York Genome Center	All CARDIA participants provided informed consent, and the study was approved by the Institutional Review Boards of the University of Alabama at Birmingham and the University of Texas Health Science Center at Houston.	The Coronary Artery Risk Development in Young Adults Study (CARDIA) is conducted and supported by the National Heart, Lung, and Blood Institute (NHLBI) in collaboration with the University of Alabama at Birmingham (HHSN268201300025C & HHSN268201300026C), Northwestern University (HHSN268201300027C), University of Minnesota (HHSN268201300028C), Kaiser Foundation Research Institute (HHSN268201300029…	HHSN268201500016C
CRA	The Genetic Epidemiology of Asthma in Costa Rica and the Childhood Asthma Management Program	phs000988	University of Washington Northwest Genomics Center	All subjects in the Genetics of Asthma in Costa Rica Study (GACR) provided informed consent and the study was approved by the Institutional Review Boards of the Hospital Des Ninos in San Juan Costa Rica and Brigham and Women’s Hospital Boston MA.		HHSN268201600032I
CHS	Cardiovascular Health Study	phs001368	University of Washington Northwest Genomics Center	All CHS participants provided informed consent, and the study was approved by the Institutional Review Board of University Washington.	Cardiovascular Health Study is supported by contracts HHSN268201200036C, HHSN268200800007C, HHSN268201800001C, N01-HC85079, N01-HC-85080, N01-HC-85081, N01-HC-85082, N01-HC-85083, N01-HC-85084, N01-HC-85085, N01-HC-85086, N01-HC-35129, N01-HC-15103, N01-HC-55222, N01-HC-75150, N01-HC-45133, and N01-HC-85239; grant numbers U01 HL080295, U01 HL130114 and R01 HL059367 from the National Heart, Lung, …	HHSN268201600032I
SARP	Severe Asthma Research Program	phs001446	Broad Institute of MIT and Harvard Genomics Platform	Informed consent was obtained from the legal guardians of each child and verbal and written consent was obtained from participating children. The protocol was approved by each clinical center’s Institutional Review Board.		HHSN268201500014C
GenSalt	Genetic Epidemiology Network of Salt Sensitivity	phs001217	University of Washington Northwest Genomics Center	All subjects provided informed consent and the GenSalt study was approved by the Institutional Review Board (IRB) of all participating institutes in the US and China.	The Genetic Epidemiology Network of Salt-Sensitivity (GenSalt) was supported by research grants (U01HL072507, R01HL087263, and R01HL090682) from the NHLBI.	HHSN268201600032I
SAFS	San Antonio Family Studies	phs001215	University of Washington Northwest Genomics Center	All SAFS participants provided informed consent, and the study was approved by Institutional Review Board at the University of Texas Rio Grande Valley.	Collection of the San Antonio Family Study data was supported in part by National Institutes of Health (NIH) grants R01 HL045522, MH078143, MH078111 and MH083824; and whole genome sequencing of SAFS subjects was supported by U01 DK085524 and R01 HL113323.	HHSN268201600032I
HyperGEN	Hypertension Genetic Epidemiology Network	phs001293	University of Washington Northwest Genomics Center	All HyperGEN participants provided informed consent, and the study was approved by the Institutional Review Board of the University of Kentucky.	The HyperGEN Study is part of the National Heart, Lung, and Blood Institute (NHLBI) Family Blood Pressure Program; collection of the data represented here was supported by grants U01 HL054472 (MN Lab), U01 HL054473 (DCC), U01 HL054495 (AL FC), and U01 HL054509 (NC FC). The HyperGEN: Genetics of Left Ventricular Hypertrophy Study was supported by NHLBI grant R01 HL055673 with whole-genome sequenci…	HHSN268201600032I
GeneSTAR	Genetic Studies of Atherosclerosis Risk	phs001218	University of Washington Northwest Genomics Center	All participants provided written informed consent and the study was approved by the Johns Hopkins Medicine Institutional Review Board		HHSN268201600032I
HCHS_SOL	Hispanic Community Health Study - Study of Latinos	phs001395	University of Washington Northwest Genomics Center	All HCHS/SOL participants provided informed consent, and the study was approved by the Institutional Review Board of local field centers, coordinating center and laboratories.	The Hispanic Community Health Study/Study of Latinos is a collaborative study supported by contracts from the National Heart, Lung, and Blood Institute (NHLBI) to the University of North Carolina (HHSN268201300001I / N01-HC-65233), University of Miami (HHSN268201300004I / N01-HC-65234), Albert Einstein College of Medicine (HHSN268201300002I / N01-HC-65235), University of Illinois at Chicago – HHS…	HHSN268201600032I
ECLIPSE	Evaluation of COPD Longitudinally to Identify Predictive Surrogate Endpoints	phs001472	Washington University McDonnell Genome Institute	All ECLIPSE participants provided written informed consent, and the study was approved by the Institutional Review Boards of the participating clinical centers.	The ECLIPSE study (NCT00292552) was sponsored by GlaxoSmithKline.	HHSN268201600037I
Mayo_VTE	Mayo Clinic Venous Thromboembolism Study	phs001402	University of Washington Northwest Genomics Center	All subjects provided informed consent and the study was approved by the Institutional Review Board of the Mayo Clinic	Mayo Clinic Venous Thromboembolism Study is funded by NHLBI grants HL66216 and HL83141 and NHGRI grants HG04735, HG06379, and research support provided by Mayo Foundation.	HHSN268201600032I
BioVU_AF	Vanderbilt University BioVU Atrial Fibrillation Genetics	phs001624	New York Genome Center	All subjects provided informed consent and the study was approved by the Institutional Review Board (IRB) of Vanderbilt University.		HHSN268201500016C
GENOA	Genetic Epidemiology Network of Arteriopathy	phs001345	University of Washington Northwest Genomics Center	Informed consent was obtained from all study participants. The study protocol was approved by the Human Studies Review Boards of the University of Mississippi, the Mayo Clinic, and the University of Texas.	Support for GENOA was provided by the National Heart, Lung and Blood Institute (HL054457, HL054464, HL054481, and HL087660) of the National Institutes of Health.	HHSN268201600032I
VU_AF	Vanderbilt Genetic Basis of Atrial Fibrillation	phs001032	University of Washington Northwest Genomics Center	All subjects provided informed consent and the study was approved by the Institutional Review Board (IRB) of Vanderbilt University.		HHSN268201600032I
Amish	Genetics of Cardiometabolic Health in the Amish	phs000956	University of Washington Northwest Genomics Center	All participants provided informed consent, and the study was approved by the Institutional Review Board at the University of Maryland, Baltimore.	The TOPMed component of the Amish Research Program was supported by NIH grants R01 HL121007, U01 HL072515, and R01 AG18728.	3R01HL089856-08S1
MGH_AF	Massachusetts General Hospital Atrial Fibrillation (MGH AF) Study	phs001062	University of Washington Northwest Genomics Center	All subjects provided informed consent and the study was approved by the Institutional Review Board of the Massachusetts General Hospital		HHSN268201600032I
CAMP	Childhood Asthma Management Program	phs001726	New York Genome Center	All Genetics of Asthma in Costa Rica parents provided informed consent and all children provided assent for participation in the study and the study was approved by the Institutional Review Board of the Hospital de Ninos in San Juan, Costa Rica and by the Institutional Review Board of Brigham and Women's Hospital, Boston MA.		HHSN268201500016C
BAGS	Barbados Asthma Genetics Study	phs001143	University of Washington Northwest Genomics Center	All subjects gave verbal and written consent as approved by the Johns Hopkins Institutional Review Board (IRB) and the Barbados Ministry of Health.	Funding for BAGS was provided by National Institutes of Health (NIH) R01HL104608, R01HL087699, and HL104608 S1. The Mount Sinai BioMe Biobank has been supported by The Andrea and Charles Bronfman Philanthropies and in part by Federal funds from the NHLBI and NHGRI (U01HG00638001; U01HG007417; X01HL134588).	HHSN268201600032I
CFS	Cleveland Family Study	phs000954	University of Washington Northwest Genomics Center	All subjects in the CFS provided informed consent and the study was approved by the Institutional Review Board (IRB) of Case Western Reserve University and Partners Health.	Cleveland Family Study is supported by grant numbers-HL 046389; HL113338;1R35HL135818.	3R01HL089856-08S1
GOLDN	Genetics of Lipid Lowering Drugs and Diet Network	phs001359	University of Washington Northwest Genomics Center	All GOLDN participants provided informed consent, and the study was approved by the Institutional Review Board of the University of Kentucky.	GOLDN is supported by U01 HL072524. Whole-genome sequencing in GOLDN was funded by NHLBI grant R01 HL104135 and supplement R01 HL104135-04S1.	HHSN268201600032I
PharmHU	The Pharmacogenomics of Hydroxyurea in Sickle Cell Disease	phs001466	Broad Institute of MIT and Harvard Genomics Platform	All participants provided written informed consent and the study was approved by the Baylor College of Medicine IRB.		HHSN268201500014C
Sarcoidosis	Genetics of Sarcoidosis in African Americans	phs001207	University of Washington Northwest Genomics Center	Informed, written consent was obtained from all participants and procedures from the Institutional Review Boards from which the participant samples were collected.	National Institutes of Health (R01HL113326, P30 GM110766-01)	HHSN268201600032I
HVH	Heart and Vascular Health Study	phs000993	University of Washington Northwest Genomics Center	Informed consent was obtained from all study participants. The study protocol was approved by the Human Studies Review Boards of the University of Washington.	The Heart and Vascular Health Study was supported by grants HL068986, HL085251, HL095080, and HL073410 from the National Heart, Lung, and Blood Institute.	HHSN268201600032I
IPF	Whole Genome Sequencing in Familial and Sporadic Idiopathic Pulmonary Fibrosis	phs001607	New York Genome Center	Informed consent was obtained from all study participants. The study protocol was approved by the University of Colorado IRB.		HHSN268201500016C
INSPIRE_AF	Intermountain Heart Study	phs001545	Washington University McDonnell Genome Institute	Informed consent was obtained from all participants. The study was approved by the Intermountain Healthcare Urban Central Region Institutional Review Board.		HHSN268201600037I
PMBB_AF	Early-onset Atrial Fibrillation in the Penn Medicine BioBank Cohort	phs001601	Broad Institute of MIT and Harvard Genomics Platform	All subjects provided informed consent and the study was approved by the Institutional Review Board (IRB) of University of Pennsylvania		3UM1HG008895-01S2
CCAF	Cleveland Clinic Atrial Fibrillation Study	phs001189	University of Washington Northwest Genomics Center	All subjects provided informed consent and the study was approved by the Institutional Review Board of the Cleveland Clinic.	This study was supported by the National Institutes of Health (NIH) grants R01 HL 090620 and R01 HL 111314, the NIH National Center for Research Resources for Case Western Reserve University and Cleveland Clinic Clinical and Translational Science Award UL1-RR024989, the Cleveland Clinic Department of Cardiovascular Medicine philanthropy research funds, and the Tomsich Atrial Fibrillation Research…	HHSN268201600032I
JHU_AF	The Johns Hopkins University School of Medicine Atrial Fibrillation Genetics Study	phs001598	Broad Institute of MIT and Harvard Genomics Platform	All subjects provided informed consent and the study was approved by the Institutional Review Board (IRB) of the Johns Hopkins University School of Medicine.		3UM1HG008895-01S2
GGAF	Groningen Genetics of Atrial Fibrillation Study	phs001725	New York Genome Center	All participants provided informed consent, and the study was approved by the University of Groningen IRB.	The studies that form the GGAF cohort are funded by 5 different sources. The AF RISK study is supported by the Netherlands Heart Foundation (grant NHS2010B233), and the Center for Translational Molecular Medicine. The University Medical Center Groningen supports both the Young-AF and Biomarker-AF studies. The grant 95103007 from ZonMw, the Netherlands Organization for Health Research and Developm…	HHSN268201500016C
EOCOPD	Boston Early-Onset COPD Study	phs000946	University of Washington Northwest Genomics Center	All Boston Early-Onset COPD Study participants provided written informed consent, and the study was approved by the Institutional Review Board at Brigham and Women's Hospital.	The Boston Early-Onset COPD Study was supported by R01 HL113264 and U01 HL089856 from the National Heart, Lung, and Blood Institute.	3R01HL089856-08S1
AustralianFamilialAF	Molecular Mechanisms of Inherited Cardiomyopathies and Arrhythmias in the Australian Familial AF Study	phs001435	Broad Institute of MIT and Harvard Genomics Platform	All participants provided written informed consent. Protocols were approved by St. Vincent’s Hospital human research ethics committee.		HHSN268201500014C
VAFAR	Vanderbilt Atrial Fibrillation Ablation Registry	phs000997	University of Washington Northwest Genomics Center	All subjects provided informed consent and the study was approved by the Institutional Review Board (IRB) of Vanderbilt University.		HHSN268201600032I
miRhythm	Defining time-dependent genetic and transcriptomic responses to cardiac injury among patients with arrhythmias	phs001434	Broad Institute of MIT and Harvard Genomics Platform	Informed consent was obtained from all participants. The study protocol was approved by University of Massachusetts Medical School IRB.		HHSN268201500014C
DECAF	Determining the association of chromosomal variants with non-PV triggers and ablation-outcome in DECAF	phs001546	Washington University McDonnell Genome Institute	All participants provided written informed consent. Study protocol approved by IRB at St. David’s HealthCare.		HHSN268201600037I
PCGC_CHD	Pediatric Cardiac Genomics Consortium's Congenital Heart Disease	phs001735	Baylor College of Medicine Human Genome Sequencing Center	Informed, written consent was obtained from all participants or their partents and procedures from the Institutional Review Boards from which the participant samples were collected.	The Pediatric Cardiac Genomics Consortium (PCGC) program is funded by the National Heart, Lung, and Blood Institute, National Institutes of Health, U.S. Department of Health and Human Services through grants UM1HL128711, UM1HL098162, UM1HL098147, UM1HL098123, UM1HL128761, and U01HL131003.	HHSN268201600033I
LTRC	Lung TIssue Research Consortium	phs001662	Broad Institute of MIT and Harvard Genomics Platform, University of Washington Northwest Genomics Center	Informed, written consent was obtained from all participants and procedures from the Institutional Review Boards from which the participant samples were collected.	The TOPMed acknowledgement statement can be found at: https://topmed.nhlbi.nih.gov/acknowledgements. In addition, please include: "This study utilized biological specimens and data provided by the Lung Tissue Research Consortium (LTRC) supported by the National Heart, Lung, and Blood Institute (NHLBI).
Partners	Partners HealthCare Biobank	phs001024	Broad Institute Genomics Platform	All subjects provided informed consent and the study was approved by the Institutional Review Board of the Massachusetts General Hospital		3R01HL092577-06S1
ChildrensHS_GAP	Children's Health Study: Integrative Genetic Approaches to Gene-Air Pollution Interactions in Asthma	phs001602	University of Washington Northwest Genomics Center	Participants were concented through the California Children's Health Study	The Integrative Genetic Approaches to Gene-Air Pollution Interactions in Asthma (GAP) study was supported by the National Institute of Environmental Health Sciences (NIEHS) grant # R01ES021801. The Children's Health Study (CHS) was supported by the Southern California Environmental Health Sciences Center (grant P30ES007048); National Institute of Environmental Health Sciences (grants 5P01ES011627…	HHSN268201600032I
ChildrensHS_IGERA	Children's Health Study: Integrative Genomics and Environmental Research of Asthma	phs001603	University of Washington Northwest Genomics Center	Participants were concented through the California Children's Health Study	The Integrative Genomics and Environmental Research of Asthma (IGERA) Study was supported by the National Heart, Lung and Blood Institute (grant # RC2HL101543 -The Asthma BioRepository for Integrative Genomics Research, PI Gilliland/Raby). The Children's Health Study (CHS) was supported by the Southern California Environmental Health Sciences Center (grant P30ES007048); National Institute of Envi…	HHSN268201600032I
EGCUT	Early-onset Atrial Fibrillation in the Estonian Biobank	phs001606	Broad Institute Genomics Platform	All subjects provided informed consent and the study was approved by the Institutional Review Board of the University of Tartu.		HHSN268201500014C
ChildrensHS_MetaAir	Children's Health Study: Effects of Air Pollution on the Development of Obesity in Children	phs001604	University of Washington Northwest Genomics Center	Participants were concented through the California Children's Health Study	The Effects of Air Pollution on the Development of Obesity in Children (Meta-AIR) study was supported by the Southern California Children’s Environmental Health Center funded by the National Institute of Environmental Health Sciences (NIEHS) (P01ES022845) and the Environmental Protection Agency (EPA) (RD-83544101–0). The Children's Health Study (CHS) was supported by the Southern California Envir…	HHSN268201600032I
GCPD-A	Genetics of Complex Pediatric Disorders - Asthma	phs001661	University of Washington Northwest Genomics Center	Informed, written consent was obtained from all participants or their partents and procedures from the Institutional Review Boards from which the participant samples were collected.		HHSN268201600032I
